# Supplementary material for: Brain organoid-on-chip system to study the effects of breast cancer derived exosomes on the neurodevelopment of brain
Source: Cell Regen. 2022 Mar 7;11:7. doi: 10.1186/s13619-021-00102-7 (PMC8901935; doi:10.1186/s13619-021-00102-7)
Supplement: Supplementary file 2 — Additional file 2: Figure S2. RNA-seq analysis showed the oncogenic signatures in brain organoids with exosomes exposure. A, KEGG pathways of upregulated DEG genes related to cancers in brain organoids exposed to exosomes. The x-axis and y-axis represent the rich ratio and the KEGG terms, respectively. The size of the circle and color of the circle indicates the gene number and the value (adjusted P-value) respectively. B, Enrichment of oncogenic signatures in brain organoids exposed to exosomes using MSigDB C6. C, Enrichment of possible target of microRNA by upregulated genes in exosomes group using MSigDB C3. Additional file 3: Figure S3. qRT-PCR validation of upregulated DEGs in exosomes-treated group. The mRNA expression level of NPY4R, OAS1, HOXB1, and HOXC4 were detected via qRT-PCR. Data indicate mean ± SEM. Student’s t-test, *P < 0.05, **P < 0.01, and ***P < 0.001. [file 13619_2021_102_MOESM2_ESM.xlsx]

## Sheet: Sheet1
FOXG1-F	AGG AGG GCG AGA AGAAGA AC
FOXG1-R	TGA ACT CGT AGA TGC CGT TG
PAX6-F	AGT TCT TCG CAA CCT GGC TA
PAX6-R	ATT CTC TCC CCC TCC TTC CT
GAPDH-F	GTG GAC CTG ACC TGC CGT CT
GAPDH-R	GGA GGA GTG GGT GTC GCT GT
OCT4-F	GGA GAA GCT GGA GCA AAA CC
OCT4-R	TGG CTG AAT ACC TTC CCA AA
NANOG-F	AAT GGT GTG ACG CAG GGA TG
NANOG-R	TGC TGC ACC AGG TCT GAG TGT TC
NPY4R-F	GCG TCA TCC CTC AAG TGT ATC
NPY4R-R	GGG TTT GCT TCT GTT TTC ACC
OAS1-F	CAT CTG TGG GTT CCT GAA GG
OAS1-R	GAG AGG ACT GAG GAA GAC AAC
HOXB1-F	AGA GGA AGG TCG GGT CC
HOXB1-R	TTG GTG GCT AGG TTC AGT TC
HOXC4-F	CAA GCA ACC CAT AGT CTA CCC
HOXC4-R	ACT CTT TCT CTA ATT CCA GGA CTT G
